# Supplementary material for: Stable isotopes reveal intensive pig husbandry practices in the middle Yellow River region by the Yangshao period (7000–5000 BP)
Source: PLoS One. 2021 Oct 5;16(10):e0257524. doi: 10.1371/journal.pone.0257524 (PMC8491901; doi:10.1371/journal.pone.0257524)
Supplement: S1 Table — Details of instrument measurement, data calibration, uncertainty calculation, collagen yield and sample information. (XLSX) [file pone.0257524.s001.xlsx]

## Sheet: Data-Session 1
Sheet 1. Sample and standard EA-IRMS data (Session 1).
Position	Sample ID	Type	Mass (mg)	C (ug)	N (ug)	% C	% N	Atomic C: N	δ13Craw	δ15Nraw	δ13CVPDB	δ15NAIR
1	Test	Test	1.12	432.197	171.587	38.589	15.3203	2.93862	-27.1302	-1.70026	-26.9743	-1.55386
2	ALANINE	Check SRM	1.19	480.76	186.83	40.4	15.7	3.00212	-27.1102	-1.56002	-26.9544	-1.41708
3	SALANINE	Check SRM	1.29	612.101	236.313	47.4497	18.3188	3.02192	-27.0197	-1.40854	-26.8641	-1.26935
4	SALANINE	Check SRM	1.32	516.771	199.06	39.1493	15.0803	3.02873	-27.1402	-1.56334	-26.9843	-1.42032
5	SALANINE	Check SRM	1.34	543.71	209.581	40.5754	15.6404	3.02666	-27.1511	-1.68065	-26.9952	-1.53474
6	SALANINE	Check SRM	1.12	451.863	174.667	40.345	15.5953	3.01817	-27.2992	-1.89459	-27.1428	-1.7434
7	SALANINE	Check SRM	1.21	492.275	190.698	40.6839	15.7601	3.01168	-27.129	-1.68131	-26.9732	-1.53538
8	ALANINE	Check SRM	1.35	545.4	211.95	40.4	15.7	3.00212	-27.1102	-1.56002	-26.9544	-1.41708
9	H116_5	Sample	1.26	528.173	191.137	41.9185	15.1696	3.22388	-8.31887	7.40487	-8.21568	7.32637
10	H116_6	Sample	1.1	464.932	167.498	42.2665	15.2271	3.23836	-7.77578	6.03055	-7.6741	5.98599
11	H120_1	Sample	1.28	513.892	184.508	40.1478	14.4147	3.2494	-7.6251	7.3341	-7.52385	7.25735
12	Cow-1	Calibration SRM	1.14	494.504	179.748	43.3775	15.7673	3.20961	-24.4902	7.82758	-24.3417	7.73864
13	Seal-1	Calibration SRM	1.33	567.999	208.763	42.7067	15.6965	3.17424	-13.4451	17.5846	-13.3275	17.2546
14	H41_3	Sample	1.28	559.035	201.192	43.6746	15.7181	3.24172	-7.12283	7.37266	-7.02298	7.29495
15	T117H22_3	Sample	1.17	506.871	179.544	43.3223	15.3457	3.29362	-6.85387	7.44708	-6.75478	7.36754
16	T117H22_21	Sample	1.11	483.436	171.966	43.5528	15.4924	3.27977	-7.41247	5.98593	-7.31182	5.94247
17	ALANINE	Check SRM	1.16	468.64	182.12	40.4	15.7	3.00212	-27.1102	-1.56002	-26.9544	-1.41708
18	SALANINE	Check SRM	1.01	398.559	154.627	39.4613	15.3096	3.00715	-27.1901	-1.67585	-27.034	-1.53006
19	T117H22_41	Sample	1.27	560.196	202.541	44.1099	15.9481	3.22681	-7.59022	7.2833	-7.48906	7.2078
20	T117H22_36	Sample	1.2	514.173	185.32	42.8477	15.4433	3.23693	-7.39304	6.88741	-7.29244	6.82169
21	T117H22_39	Sample	1.12	432.557	154.572	38.6212	13.8011	3.26483	-9.37341	6.79006	-9.26727	6.72674
22	Cow-2	Calibration SRM	1.18	487.767	177.564	41.3362	15.0478	3.20481	-24.4733	7.83355	-24.3249	7.74446
23	Seal-2	Calibration SRM	1.13	490.994	180.263	43.4508	15.9525	3.17772	-13.4667	17.5561	-13.3491	17.2269
24	H114_2	Sample	1.21	490.915	175.039	40.5715	14.4661	3.27203	-7.13925	6.88008	-7.03936	6.81454
25	H116_11	Sample	1.17	485.939	176.083	41.5333	15.0499	3.21966	-7.03597	7.65622	-6.93637	7.57152
26	T92H40_25	Sample	1.18	484.98	174.282	41.1	14.7697	3.24651	-7.49802	7.27365	-7.39712	7.19839
27	ALANINE	Check SRM	1.02	412.08	160.14	40.4	15.7	3.00212	-27.1102	-1.56002	-26.9544	-1.41708
28	SALANINE	Check SRM	1.37	566.225	220.926	41.3303	16.126	2.99012	-26.9718	-1.42198	-26.8164	-1.28246
29	T115F2_1	Sample	1.29	572.699	207.3	44.3952	16.0697	3.2231	-7.26582	7.9509	-7.16557	7.85891
30	T115F2_2	Sample	1.2	499.074	179.866	41.5895	14.9888	3.23715	-7.28781	6.59758	-7.1875	6.53902
31	T116H25_1	Sample	1.28	537.482	194.376	41.9908	15.1857	3.22602	-8.01206	7.75458	-7.90973	7.66744
32	Cow-3	Calibration SRM	1.11	467.096	170.009	42.0808	15.3161	3.2054	-24.4231	7.89303	-24.2748	7.80248
33	Seal-3	Calibration SRM	1.14	518.341	190.553	45.4685	16.7152	3.17356	-13.3696	17.6743	-13.2522	17.3421
34	T116H25_2	Sample	1.12	491.638	177.397	43.8962	15.839	3.2333	-8.53955	7.49963	-8.43573	7.41879
35	T0503H5(4)_4	Sample	1.2	499.654	181.302	41.6378	15.1085	3.21525	-6.68848	7.38928	-6.58986	7.31116
36	T316H23_1	Sample	1.19	506.272	182.496	42.5438	15.3358	3.23651	-8.19651	7.13906	-8.09366	7.06713
37	ALANINE	Check SRM	1.01	408.04	158.57	40.4	15.7	3.00212	-27.1102	-1.56002	-26.9544	-1.41708
38	SALANINE	Check SRM	1.07	455.568	177.019	42.5765	16.5438	3.00248	-27.0827	-1.44216	-26.927	-1.30214
39	T104H15_1	Sample	1.25	572.771	198.135	45.8217	15.8508	3.37261	-8.05375	7.71766	-7.9513	7.63143
40	T101(4)_21	Sample	1.2	518.112	187.648	43.176	15.6374	3.22126	-8.49416	7.28121	-8.39048	7.20576
41	H110(3)_1	Sample	1.29	481.414	172.696	37.3189	13.3873	3.25224	-8.11848	7.74894	-8.01585	7.66194
42	Cow-4	Calibration SRM	1.31	574.561	209.782	43.8596	16.0139	3.19533	-24.3903	7.98592	-24.2422	7.89307
43	Seal-4	Calibration SRM	1.2	546.254	201.111	45.5212	16.7592	3.16888	-13.3896	17.7007	-13.2722	17.3679
44	H109(1)_1	Sample	1.17	495.455	178.805	42.3466	15.2825	3.23274	-7.47814	6.94628	-7.3773	6.87911
45	T0801H6(6)_3	Sample	1.06	454.19	164.902	42.8481	15.5568	3.21336	-8.39502	6.68486	-8.29161	6.62414
46	04HLXY1_1	Sample	1.13	468.295	169.94	41.4421	15.0389	3.21493	-12.5884	6.20468	-12.4732	6.15583
47	ALANINE	Check SRM	1.06	428.24	166.42	40.4	15.7	3.00212	-27.1102	-1.56002	-26.9544	-1.41708
48	SALANINE	Check SRM	1.34	538.613	210.01	40.195	15.6724	2.99215	-27.052	-1.39886	-26.8963	-1.25991
49	HLXT5H110_1-1	Sample	1.09	435.477	157.157	39.952	14.4181	3.2328	-7.32588	7.31063	-7.22547	7.23445
50	HLXT5H110_1-3	Sample	1.11	476.582	171.744	42.9353	15.4724	3.23745	-7.76292	7.25905	-7.66128	7.18415
51	01HLXT83H10_1	Sample	1.11	442.709	159.616	39.8837	14.3798	3.23585	-8.13231	6.83415	-8.02964	6.76974
52	Cow-5	Calibration SRM	1.18	529.767	193.066	44.8955	16.3615	3.20129	-24.462	7.91475	-24.3136	7.82366
53	Seal-5	Calibration SRM	1.19	522.031	192.142	43.8682	16.1464	3.16972	-13.4166	17.6348	-13.2991	17.3037
54	04HLXIVT0401F106_1	Sample	1.19	498.294	180.757	41.8734	15.1897	3.21615	-8.16206	8.06258	-8.0593	7.96784
55	2011HLXT120/75(4)_4	Sample	1.16	496.111	179.696	42.7682	15.4911	3.22097	-7.04852	8.12724	-6.94888	8.0309
56	2011HLXT120/75(4)_8	Sample	1.36	570.075	205.831	41.9173	15.1346	3.23123	-8.48452	6.95099	-8.38087	6.8837
57	ALANINE	Check SRM	1.1	444.4	172.7	40.4	15.7	3.00212	-27.1102	-1.56002	-26.9544	-1.41708
58	SALANINE	Check SRM	1.34	546.763	213.352	40.8032	15.9218	2.98984	-27.077	-1.43325	-26.9213	-1.29345
59	2011HLXT120/75(4)_9	Sample	1.28	541.403	196.135	42.2971	15.3231	3.22042	-8.38805	7.70506	-8.28466	7.61915
60	2011HLXH3-4(7)c	Sample	1.28	554.849	200.448	43.3476	15.66	3.22938	-6.86471	7.80819	-6.76559	7.71972
61	T0503H5/H14_5	Sample	1.16	484.458	175.154	41.7636	15.0994	3.22689	-6.90661	7.2318	-6.80737	7.15757
62	T101(4)_22	Sample	0.7	202.884	69.6383	28.9834	9.94833	3.39896	-13.142	6.23935	-13.0253	6.18964
63	SALANINE	Check SRM	1.32	531.554	206.573	40.2692	15.6495	3.00207	-27.0558	-1.43911	-26.9001	-1.29917
64	ALANINE	Check SRM	1.17	472.68	183.69	40.4	15.7	3.00212	-27.1102	-1.56002	-26.9544	-1.41708

## Sheet: Data-Session 2
Sheet 2. Sample and standard EA-IRMS data (Session 2).
Position	SampleID	Type	Mass (mg)	C (ug)	N (ug)	% C	% N	Atomic C: N	δ13Craw	δ15Nraw	δ13CVPDB	δ15NAIR
1	Test	Test	1.04	425.229	166.318	40.8874	15.9921	2.98284	-27.0628	-1.63931	-27.073	-2.10469
2	ALANINE	Check SRM	1.04	420.16	163.28	40.4	15.7	3.00212	-27.1102	-1.56002	-27.1208	-2.02305
3	SALANINE	Check SRM	1.03	440.224	170.348	42.7402	16.5386	3.01498	-26.9921	-1.70475	-27.0018	-2.17208
4	SALANINE	Check SRM	1.02	425.569	164.448	41.7225	16.1224	3.01917	-27.1586	-1.66233	-27.1694	-2.1284
5	SALANINE	Check SRM	1.15	445.119	172.001	38.706	14.9566	3.0192	-27.0831	-1.52271	-27.0935	-1.98464
6	SALANINE	Check SRM	1.06	413.827	160.257	39.0403	15.1185	3.01266	-27.0998	-1.62509	-27.1102	-2.09005
7	SALANINE	Check SRM	1.07	441.27	170.277	41.2402	15.9137	3.0234	-27.0617	-1.81395	-27.0719	-2.28452
8	ALANINE	Check SRM	1.07	432.28	167.99	40.4	15.7	3.00212	-27.1102	-1.56002	-27.1208	-2.02305
9	T130/75(4)_5	Sample	1.19	506.031	181.905	42.5236	15.2861	3.24549	-6.83985	5.76632	-6.7166	5.52088
10	2001HLXT33H108_1	Sample	1.13	461.016	165.701	40.7979	14.6638	3.24591	-10.1005	7.04294	-9.99872	6.83542
11	2011HLXH8(3)_17	Sample	1.15	484.184	174.271	42.103	15.154	3.24141	-20.322	4.00293	-20.2878	3.70511
12	Cow-1	Calibration SRM	1.03	493.166	179.182	47.8802	17.3963	3.21104	-24.3129	7.82221	-24.305	7.63783
13	Seal-1	Calibration SRM	1.08	478.467	174.264	44.3025	16.1356	3.20324	-12.6503	15.9942	-12.5654	16.0525
14	2011HLXT120/85(3)_16	Sample	1.12	485.55	175.625	43.3527	15.6808	3.22548	-11.7865	5.27668	-11.6959	5.0167
15	2011HLXT130/80(3)_5	Sample	1.14	452.545	158.559	39.6969	13.9087	3.3298	-8.97016	6.76818	-8.86096	6.5525
16	T130/75(4)_4	Sample	1.18	518.958	186.999	43.9795	15.8473	3.23773	-7.45139	7.32917	-7.33217	7.13015
17	2013HLXNHG(15)_1	Sample	1.13	521.724	189.491	46.1702	16.7691	3.21218	-6.94631	6.63137	-6.82375	6.41163
18	ALANINE	Check SRM	1.01	408.04	158.57	40.4	15.7	3.00212	-27.1102	-1.56002	-27.1208	-2.02305
19	SALANINE	Check SRM	1.02	399.868	155.393	39.2027	15.2346	3.00214	-27.0716	-1.51831	-27.0819	-1.9801
20	2013HLXNHG PIG-2	Sample	1.17	517.227	187.165	44.2074	15.997	3.22406	-7.2309	7.7152	-7.11022	7.52764
21	2013HLXNHG PIG-1	Sample	1.16	532.245	193.6	45.8832	16.6897	3.2074	-7.62797	7.55836	-7.50992	7.36614
22	T130/75(4)_1	Sample	1.06	454.096	163.484	42.8393	15.423	3.24057	-6.78311	7.07645	-6.65948	6.86992
23	2013HLXNHG(9)_1	Sample	1.18	535.365	194.726	45.3699	16.5022	3.20755	-6.59224	6.92874	-6.46734	6.71783
24	Cow-2	Calibration SRM	1.07	496.623	181.154	46.4134	16.9303	3.19835	-24.1937	8.11987	-24.185	7.94433
25	Seal-2	Calibration SRM	1.14	495.478	180.619	43.463	15.8437	3.20043	-12.5564	16.2738	-12.4709	16.3404
26	2013HLXH2(1)_2	Sample	1.17	422.217	150.805	36.0869	12.8894	3.26637	-8.16495	7.07254	-8.05044	6.86589
27	2013HLXH6_1	Sample	1.07	419.733	148.106	39.2274	13.8417	3.30634	-6.926	7.47574	-6.80332	7.28107
28	2011HLXT120/75(4)_15	Sample	1.11	420.169	153.88	37.8531	13.8631	3.18557	-18.9771	5.82042	-18.9339	5.57659
29	2011HLXT130/180(4)_2	Sample	1.12	480.622	174.046	42.9127	15.5398	3.22171	-10.1398	8.93696	-10.0383	8.78569
30	ALANINE	Check SRM	1.05	424.2	164.85	40.4	15.7	3.00212	-27.1102	-1.56002	-27.1208	-2.02305
31	SALANINE	Check SRM	1.03	385.133	149.229	37.3915	14.4882	3.01096	-27.1749	-1.59848	-27.1859	-2.06265
32	2011HLXT125/75(5)_4	Sample	1.12	458.706	164.81	40.9559	14.7152	3.24711	-6.92627	5.9525	-6.80358	5.71259
33	2011HLXT120/85(3)_16	Sample	1.06	476.288	172.814	44.9329	16.3032	3.21541	-11.8454	5.99666	-11.7552	5.75806
34	2011HLXH4(7)A_1	Sample	1.13	502.558	183.176	44.4742	16.2103	3.20084	-7.18941	7.52951	-7.06846	7.33643
35	2011HLXT0503H5/H14_30	Sample	1.06	479.152	171.186	45.203	16.1496	3.26552	-20.0133	3.14434	-19.977	2.82103
36	Cow-3	Calibration SRM	1.09	428.616	155.901	39.3226	14.3028	3.2075	-24.3545	7.87723	-24.3468	7.69449
37	Seal-3	Calibration SRM	1.18	500.505	182.858	42.4157	15.4964	3.19332	-12.6353	15.9802	-12.5503	16.0381
38	2011HLXT125/80(4)_7	Sample	1.15	488.164	177.273	42.4491	15.415	3.21271	-17.9135	4.08582	-17.8633	3.79047
39	2011HLXT125/80(4)_27	Sample	1.18	551.152	201.122	46.7078	17.0442	3.19712	-9.35461	4.86282	-9.24795	4.59055
40	2011H8(8)_11	Sample	1.09	484.318	173.77	44.4328	15.9422	3.25165	-18.0819	6.30316	-18.0328	6.07366
41	2011HLXF107(1)EN_17	Sample	1.07	530.943	193.456	49.6209	18.08	3.20193	-19.6433	4.45515	-19.6045	4.17077
42	ALANINE	Check SRM	1.04	420.16	163.28	40.4	15.7	3.00212	-27.1102	-1.56002	-27.1208	-2.02305
43	SALANINE	Check SRM	1.14	440.396	171.295	38.6312	15.0259	2.99947	-27.0644	-1.65836	-27.0746	-2.12432
44	2011HLXH4(6)_131	Sample	1.1	460.525	166.815	41.8659	15.165	3.2208	-7.86528	7.14201	-7.74879	6.93742
45	2011HLXH20(2)_1	Sample	1.06	509.694	185.284	48.0843	17.4797	3.20935	-7.48712	7.30286	-7.36814	7.10305
46	2011HLXH4(10)_17	Sample	1.11	510.859	185.254	46.0234	16.6896	3.21721	-8.05493	8.13973	-7.93969	7.96478
47	2011HLXT19H117	Sample	1.05	465.898	169.115	44.3712	16.1062	3.21407	-7.8566	6.82968	-7.74005	6.61582
48	Cow-4	Calibration SRM	1.04	470.123	170.86	45.2042	16.4289	3.2101	-24.2467	8.11145	-24.2383	7.93566
49	Seal-4	Calibration SRM	1.14	529.381	192.39	46.4369	16.8763	3.2102	-12.5524	16.1982	-12.4668	16.2625
50	2011HLXH4(1)_22	Sample	0.48	184.02	64.2893	38.3375	13.3936	3.33944	-8.29443	7.59305	-8.18078	7.40186
51	2011HLXH4(2)_3	Sample	1.14	543.761	197.395	47.6983	17.3153	3.2138	-9.12449	7.96904	-9.01631	7.78902
52	2011HLXH4(5)_36	Sample	1.06	497.059	181.137	46.8924	17.0884	3.20146	-7.57837	7.40362	-7.45999	7.20681
53	2011HLXH4(4)A_1	Sample	1.06	464.098	166.765	43.7829	15.7325	3.24678	-10.7105	7.91425	-10.6128	7.7326
54	ALANINE	Check SRM	1.01	408.04	158.57	40.4	15.7	3.00212	-27.1102	-1.56002	-27.1208	-2.02305
55	SALANINE	Check SRM	1.03	399.244	155.068	38.7615	15.0552	3.00374	-27.1237	-1.39278	-27.1343	-1.85085
56	2011HLXH4_4	Sample	1.1	524.834	190.131	47.7122	17.2846	3.22044	-11.1109	7.39881	-11.0158	7.20185
57	2011HLXH116_8	Sample	1.08	478.595	174.729	44.3144	16.1786	3.19558	-10.8282	6.298	-10.7313	6.06835
58	2011HLXH4(5)_1	Sample	1.18	497.768	180.705	42.1837	15.314	3.21369	-7.35225	7.81883	-7.23238	7.63435
59	2011HLXH4(10)_2	Sample	1.12	498.555	181.428	44.5139	16.1989	3.20595	-7.07349	7.24995	-6.95178	7.04857
60	Cow-5	Calibration SRM	1.07	435.699	158.186	40.7195	14.7837	3.21341	-24.315	8.00551	-24.3071	7.82657
61	2011HLXH4(4)B_4	Sample	1.11	489.348	177.56	44.0854	15.9964	3.21528	-8.61777	6.3517	-8.50625	6.12365
62	2011HLXH4(2)_4	Sample	1.06	462.923	167.926	43.672	15.8421	3.21616	-8.11913	7.81026	-8.00432	7.62552
63	2011HLXH4(4)D_29	Sample	1.07	444.938	161.543	41.583	15.0975	3.21335	-8.01653	8.32765	-7.90103	8.15828
64	2011HLXH4(4)B_5	Sample	1.08	467.275	168.641	43.2662	15.6149	3.23264	-10.0471	8.43899	-9.94501	8.27293
65	ALANINE	Check SRM	1.06	428.24	166.42	40.4	15.7	3.00212	-27.1102	-1.56002	-27.1208	-2.02305
66	SALANINE	Check SRM	1.06	420.098	163.185	39.6319	15.3948	3.00344	-27.1406	-1.65278	-27.1514	-2.11856
67	2011HLXH4(4)B_6	Sample	1.08	467.449	169.091	43.2823	15.6566	3.22523	-6.74113	7.99984	-6.61722	7.82073
68	2011HLXH4(6)_134	Sample	1.17	523.724	190.451	44.7627	16.2779	3.20823	-20.6097	5.40052	-20.5773	5.14421
69	2011HLXH8(6)_26	Sample	1.12	455.784	164.475	40.695	14.6852	3.23301	-6.35995	6.99851	-6.23352	6.78966
70	2011HLXH4(10)_41	Sample	1.15	482.604	175.732	41.9656	15.281	3.20397	-6.29472	6.72244	-6.16786	6.5054
71	Seal-5	Calibration SRM	1.16	517.028	188.321	44.5714	16.2346	3.20304	-12.5952	15.9747	-12.5099	16.0324
72	2011HLXT201(3)H16_13	Sample	1.05	443.538	160.995	42.2417	15.3328	3.21415	-20.0447	3.59007	-20.0086	3.27999
73	2011HLXH8(4)_49	Sample	1.09	461.424	166.468	42.3324	15.2723	3.23383	-6.88398	7.60853	-6.76102	7.41781
74	2011H106_10	Sample	1.1	463.092	168.934	42.0992	15.3577	3.19813	-10.652	5.77157	-10.5539	5.52628
75	2011HLXH4(10)_3	Sample	1.14	476.458	172.98	41.7945	15.1737	3.21348	-7.90971	7.71511	-7.79351	7.52755
76	ALANINE	Check SRM	1.13	456.52	177.41	40.4	15.7	3.00212	-27.1102	-1.56002	-27.1208	-2.02305
77	SALANINE	Check SRM	1.01	383.665	148.701	37.9866	14.7229	3.01012	-27.2802	-1.72336	-27.2919	-2.19125
78	2011HLXH20(2)_2	Sample	1.11	330.545	119.538	29.7789	10.7691	3.22607	-6.51395	6.99963	-6.38855	6.79081
79	2011HLXH20(6)C_25	Sample	1.06	438.153	158.407	41.3352	14.944	3.227	-6.62043	6.49143	-6.49573	6.26752
80	2011HLXH106_30	Sample	1.15	490.56	178.134	42.6574	15.4899	3.21286	-8.17383	5.18264	-8.05938	4.91987
81	2011HLXH8(1)_21	Sample	1.1	452.583	163.431	41.1439	14.8574	3.2308	-20.6325	3.8194	-20.6003	3.51614
82	Cow-6	Calibration SRM	1.16	469.113	170.338	40.4408	14.6843	3.21302	-24.4168	7.96127	-24.4095	7.78102
83	Seal-6	Calibration SRM	1.13	431.909	156.57	38.222	13.8557	3.21833	-12.7648	16.0349	-12.6806	16.0944
84	2011HLXH4(4)D_30	Sample	1.18	496.143	179.541	42.046	15.2153	3.22397	-7.69985	8.31012	-7.58227	8.14023
85	2011HLXH8(4)_1	Sample	1.15	484.698	175.304	42.1477	15.2438	3.22571	-6.96801	8.23581	-6.8456	8.06371
86	SALANINE	Check SRM	1.04	398.759	154.354	38.3422	14.8417	3.01397	-27.1965	-1.66557	-27.2076	-2.13174
87	ALANINE	Check SRM	1.11	448.44	174.27	40.4	15.7	3.00212	-27.1102	-1.56002	-27.1208	-2.02305

## Sheet: Calibration
Sheet 3. Calibration of the results from Session 1 and Session 2
Session 1				Raw (Measured)		Known		Calibrated
Position	Sample	Type	Mass (mg)	δ13C	δ15N	δ13C	δ15N	δ13CVPDB	δ15NAIR
12	Cow-1	Calibration SRM	1.14	-24.4902	7.82758	-24.3	7.8	-24.3417	7.73864
22	Cow-2	Calibration SRM	1.18	-24.4733	7.83355	-24.3	7.8	-24.3249	7.74446
32	Cow-3	Calibration SRM	1.11	-24.4231	7.89303	-24.3	7.8	-24.2748	7.80248
42	Cow-4	Calibration SRM	1.31	-24.3903	7.98592	-24.3	7.8	-24.2422	7.89307
52	Cow-5	Calibration SRM	1.18	-24.462	7.91475	-24.3	7.8	-24.3136	7.82366
13	Seal-1	Calibration SRM	1.33	-13.4451	17.5846	-13.3	17.3	-13.3275	17.2546
23	Seal-2	Calibration SRM	1.13	-13.4667	17.5561	-13.3	17.3	-13.3491	17.2269
33	Seal-3	Calibration SRM	1.14	-13.3696	17.6743	-13.3	17.3	-13.2522	17.3421
43	Seal-4	Calibration SRM	1.2	-13.3896	17.7007	-13.3	17.3	-13.2722	17.3679
53	Seal-5	Calibration SRM	1.19	-13.4166	17.6348	-13.3	17.3	-13.2991	17.3037
			δ13C	δ15N
Slope of the calibration curve:			0.9972	0.9753
Intercept of the calibration curve:			0.0799	0.1044
Session 2				Raw (Measured)		Known		Calibrated
Position	Sample	Type	Mass (mg)	δ13C	δ15N	δ13C	δ15N	δ13CVPDB	δ15NAIR
12	Cow-1	Calibration SRM	1.03	-24.3129	7.82221	-24.3	7.8	-24.305	7.63783
24	Cow-2	Calibration SRM	1.07	-24.1937	8.11987	-24.3	7.8	-24.185	7.94433
36	Cow-3	Calibration SRM	1.09	-24.3545	7.87723	-24.3	7.8	-24.3468	7.69449
48	Cow-4	Calibration SRM	1.04	-24.2467	8.11145	-24.3	7.8	-24.2383	7.93566
60	Cow-5	Calibration SRM	1.07	-24.315	8.00551	-24.3	7.8	-24.3071	7.82657
82	Cow-6	Calibration SRM	1.16	-24.4168	7.96127	-24.3	7.8	-24.4095	7.78102
13	Seal-1	Calibration SRM	1.08	-12.6503	15.9942	-12.54	16.14	-12.5654	16.0525
25	Seal-2	Calibration SRM	1.14	-12.5564	16.2738	-12.54	16.14	-12.4709	16.3404
37	Seal-3	Calibration SRM	1.18	-12.6353	15.9802	-12.54	16.14	-12.5503	16.0381
49	Seal-4	Calibration SRM	1.14	-12.5524	16.1982	-12.54	16.14	-12.4668	16.2625
71	Seal-5	Calibration SRM	1.16	-12.5952	15.9747	-12.54	16.14	-12.5099	16.0324
83	Seal-6	Calibration SRM	1.13	-12.7648	16.0349	-12.54	16.14	-12.6806	16.0944
			δ13C	δ15N
Slope of the calibration curve:			1.0066	1.0297
Intercept of the calibration curve:			0.1684	-0.4167

## Sheet: d13C
Sheet 4. Uncertainty calculations for d13C				Calibration Standards									Check Standards														Sample Replicates
Name:				COW	SEAL	COW	SEAL						SALANINE	SALANINE
Analytical Session				1	1	2	2						1	2
Known delta:				-24.3	-13.3	-24.3	-12.5						-27.1	-27.1
Standard deviation:				0.1	0.1	0.1	0.1						0.1	0.1
Measured mean:				-24.4478	-13.4175	-24.3066	-12.6257						-27.1064	-27.1192
Measured StDev:				0.0405062	0.0395416	0.0785901	0.0789288						0.0899192	0.0769248
Number measured:				5	5	6	6						11	12
ΔMeasured−Known													-0.00636364	-0.0191667
ssrm	0.0752422			0.006563	0.00625416	0.030882	0.0311488						0.0808545	0.0650917
dfsrm		39
srep	#DIV/0!
dfrep		0
u(Rw)	0.0752422
RMSbias	0.0142804
u(Cref)	0.1
u(bias)	0.101014
Standard Uncertainty (uc)	0.125958
1				-24.4902	-13.4451	-24.3129	-12.6503						-27.02	-26.99
2				-24.4733	-13.4667	-24.1937	-12.5564						-27.14	-27.16
3				-24.4231	-13.3696	-24.3545	-12.6353						-27.15	-27.08
4				-24.3903	-13.3896	-24.2467	-12.5524						-27.3	-27.1
5				-24.462	-13.4166	-24.315	-12.5952						-27.13	-27.06
6						-24.4168	-12.7648						-27.19	-27.07
7													-26.97	-27.17
8													-27.08	-27.06
9													-27.05	-27.12
10													-27.08	-27.14
11													-27.06	-27.28
12														-27.2
13
14
15
16
17
18
19
20
21
22
23
24
25
26
27
28
29
30
31
32
33
34
35
36
37
38
39
40
41
42
43
44
45
46
47
48
49
50
51
52
53
54
55
56
57
58
59
60
61
62
63
64
65
66
67
68
69
70
71
72
73
74
75
76
77
78
79
80
81
82
83
84
85
86
87
88
89
90
91
92
93
94
95
96
97
98
99
100
101
102
103
104
105
106
107
108
109
110
111
112
113
114
115
116
117
118
119
120
121
122
123
124
125
126
127
128
129
130
131
132
133
134
135
136
137
138
139
140
141
142
143
144
145
146
147
148
149
150
151
152
153
154
155
156
157
158
159
160
161
162
163
164
165
166
167
168
169
170
171
172
173
174
175
176
177
178
179
180
181
182
183
184
185
186
187
188
189
190
191
192
193
194
195
196
197
198
199
200

## Sheet: d15N
Sheet 5. Uncertainty calculations for d15N				Calibration Standards									Check Standards														Sample Replicates
Name:				COW	SEAL	COW	SEAL						SALANINE	SALANINE
Analytical Session				1	1	2	2						1	2
Known delta:				7.8	17.3	7.8	16.1						-1.6	-1.6
Standard deviation:				0.15	0.15	0.15	0.15						0.15	0.15
Measured mean:				7.89097	17.6301	7.98292	16.076						-1.54818	-1.6275
Measured StDev:				0.0650016	0.0602276	0.121039	0.12796						0.16247	0.109472
Number measured:				5	5	6	6						11	12
ΔMeasured−Known													0.0518182	-0.0275
ssrm	0.122194			0.0169008	0.0145094	0.0732523	0.0818694						0.263964	0.131825
dfsrm		39
srep	#DIV/0!
dfrep		0
u(Rw)	0.122194
RMSbias	0.0414812
u(Cref)	0.15
u(bias)	0.15563
Standard Uncertainty (uc)	0.197869
1				7.82758	17.5846	7.82221	15.9942						-1.41	-1.7
2				7.83355	17.5561	8.11987	16.2738						-1.56	-1.66
3				7.89303	17.6743	7.87723	15.9802						-1.68	-1.52
4				7.98592	17.7007	8.11145	16.1982						-1.89	-1.63
5				7.91475	17.6348	8.00551	15.9747						-1.68	-1.81
6						7.96127	16.0349						-1.68	-1.52
7													-1.42	-1.6
8													-1.44	-1.66
9													-1.4	-1.39
10													-1.43	-1.65
11													-1.44	-1.72
12														-1.67
13
14
15
16
17
18
19
20
21
22
23
24
25
26
27
28
29
30
31
32
33
34
35
36
37
38
39
40
41
42
43
44
45
46
47
48
49
50
51
52
53
54
55
56
57
58
59
60
61
62
63
64
65
66
67
68
69
70
71
72
73
74
75
76
77
78
79
80
81
82
83
84
85
86
87
88
89
90
91
92
93
94
95
96
97
98
99
100
101
102
103
104
105
106
107
108
109
110
111
112
113
114
115
116
117
118
119
120
121
122
123
124
125
126
127
128
129
130
131
132
133
134
135
136
137
138
139
140
141
142
143
144
145
146
147
148
149
150
151
152
153
154
155
156
157
158
159
160
161
162
163
164
165
166
167
168
169
170
171
172
173
174
175
176
177
178
179
180
181
182
183
184
185
186
187
188
189
190
191
192
193
194
195
196
197
198
199
200

## Sheet: Sample Info
Sheet 6. Xipo faunal sample information
Sample ID	Species	Skeletal Element	Period	Context	Collagen yield (%)
H116_5	Sus	Mandible	Middle-Yangshao	Pit	9.8
H116_6	Sus	Mandible	Middle-Yangshao	Pit	8.1
H120_1	Sus	Mandible	Middle-Yangshao	Pit	1
H41_3	Sus	Mandible	Middle-Yangshao	Pit	11.7
H22_3	Sus	Mandible	Middle-Yangshao	Pit	10.5
H22_21	Sus	Mandible	Middle-Yangshao	Pit	2.6
H22_41	Sus	Mandible	Middle-Yangshao	Pit	10.6
H22_36	Sus	Mandible	Middle-Yangshao	Pit	7.9
H22_39	Sus	Mandible	Middle-Yangshao	Pit	9.9
H114_2	Sus	Mandible	Middle-Yangshao	Pit	0.9
H116_11	Sus	Mandible	Middle-Yangshao	Pit	2
H40_25	Sus	Mandible	Middle-Yangshao	Pit	9.7
T115F2_1	Sus	Mandible	Middle-Yangshao	Building	7.1
T115F2_2	Sus	Mandible	Middle-Yangshao	Building	4.1
T116H25_1	Sus	Mandible	Middle-Yangshao	Pit	7.7
T116H25_2	Sus	Mandible	Middle-Yangshao	Pit	8.6
T0503H5(4)_4	Sus	Mandible	Middle-Yangshao	Pit	13.7
T316H23_1	Sus	Mandible	Middle-Yangshao	Pit	1.3
T104H15_1	Sus	Mandible	Middle-Yangshao	Pit	6.1
T101(4)_21	Sus	Mandible	Middle-Yangshao	Layer	3
H110(3)_1	Sus	Mandible	Middle-Yangshao	Pit	3
H109(1)_1	Sus	Mandible	Middle-Yangshao	Pit	3.7
T0801H6(6)_3	Sus	Mandible	Middle-Yangshao	Pit	5.2
04HLXY1_1	Sus	Mandible	Middle-Yangshao	Kiln	10.3
HLXT5H110_1-1	Sus	Mandible	Middle-Yangshao	Pit	10.1
HLXT5H110_1-3	Sus	Mandible	Middle-Yangshao	Pit	8.9
01HLXT83H10_1	Sus	Mandible	Middle-Yangshao	Pit	4.5
04HLXIVT0401F106_1	Sus	Mandible	Middle-Yangshao	Building	1.5
2011HLXT120/75(4)_4	Sus	Mandible	Middle-Yangshao	Layer	3.6
2011HLXT120/75(4)_8	Sus	Mandible	Middle-Yangshao	Layer	4.9
2011HLXT120/75(4)_9	Sus	Mandible	Middle-Yangshao	Layer	2.5
2011HLXH3-4(7)c	Sus	Mandible	Middle-Yangshao	Pit	10.1
2011HLXT0503H5/H14_5	Sus	Mandible	Middle-Yangshao	Pit	7.2
T101(4)_22	Sus	Mandible	Middle-Yangshao	Layer	0.8
T130/75(4)_5	Sus	Mandible	Middle-Yangshao	Layer	3.2
2001HLXT33H108_1	Sus	Mandible	Middle-Yangshao	Pit	2.3
T130/75(4)_4	Sus	Mandible	Middle-Yangshao	Layer	6.6
2013HLXNHG(15)_1	Sus	Mandible	Middle-Yangshao	Moat	8.3
2013HLXNHG PIG-2	Sus	Mandible	Middle-Yangshao	Moat	5.1
2013HLXNHG PIG-1	Sus	Mandible	Middle-Yangshao	Moat	9.1
T130/75(4)_1	Sus	Mandible	Middle-Yangshao	Layer	3.7
2013HLXNHG(9)_1	Sus	Mandible	Middle-Yangshao	Moat	6.2
2013HLXH2(1)_2	Sus	Mandible	Middle-Yangshao	Pit	0.4
2013HLXH6_1	Sus	Mandible	Middle-Yangshao	Pit	3.3
2011HLXT130/180(4)_2	Sus	Mandible	Middle-Yangshao	Layer	2
2011HLXT125/75(5)_4	Sus	Mandible	Middle-Yangshao	Layer	0.9
2011HLXH4(7)A_1	Sus	Mandible	Middle-Yangshao	Pit	6.8
2011HLXH4(6)_131	Sus	Mandible	Middle-Yangshao	Pit	5.1
2011HLXH20(2)_1	Sus	Mandible	Middle-Yangshao	Pit	4.8
2011HLXH4(10)_17	Sus	Mandible	Middle-Yangshao	Pit	7.9
2011HLXH4(1)_22	Sus	Mandible	Middle-Yangshao	Pit	0.3
2011HLXH4(2)_3	Sus	Mandible	Middle-Yangshao	Pit	3.8
2011HLXH4(5)_36	Sus	Mandible	Middle-Yangshao	Pit	4.9
2011HLXH4(4)A_1	Sus	Mandible	Middle-Yangshao	Pit	7.9
2011HLXH4_4	Sus	Mandible	Middle-Yangshao	Pit	4.7
2011HLXH4(5)_1	Sus	Mandible	Middle-Yangshao	Pit	7.2
2011HLXH4(10)_2	Sus	Mandible	Middle-Yangshao	Pit	7.7
2011HLXH4(4)B_4	Sus	Mandible	Middle-Yangshao	Pit	4.1
2011HLXH4(2)_4	Sus	Mandible	Middle-Yangshao	Pit	5.1
2011HLXH4(4)D_29	Sus	Mandible	Middle-Yangshao	Pit	5.2
2011HLXH4(4)B_5	Sus	Mandible	Middle-Yangshao	Pit	3.8
2011HLXH4(4)B_6	Sus	Mandible	Middle-Yangshao	Pit	4.8
2011HLXH8(6)_26	Sus	Mandible	Middle-Yangshao	Pit	2.5
2011HLXH4(10)_41	Sus	Mandible	Middle-Yangshao	Pit	5.1
2011HLXH8(4)_49	Sus	Mandible	Middle-Yangshao	Pit	6.2
2011HLXH4(10)_3	Sus	Mandible	Middle-Yangshao	Pit	3.9
2011HLXH20(2)_2	Sus	Mandible	Middle-Yangshao	Pit	3.1
2011HLXH20(6)C_25	Sus	Mandible	Middle-Yangshao	Pit	1.9
2011HLXH4(4)D_30	Sus	Mandible	Middle-Yangshao	Pit	6.2
2011HLXH8(4)_1	Sus	Mandible	Middle-Yangshao	Pit	7.4
2011HLXF107(1)EN_17	Ovis/Capra	Mandible	Middle-Yangshao	Building	4.8
2011H8(3)_17	Cervus	Mandible	Middle-Yangshao	Pit	10.9
2011HLXT120/75(4)_15	Cervus	Cranium	Middle-Yangshao	Layer	2.4
2011HLXT125/80(4)_7	Cervus	Cranium	Middle-Yangshao	Layer	4
2011HLXH4(6)_134	Cervus	Cranium	Middle-Yangshao	Pit	6.4
2011HLXT201(3)H16_13	Cervus	Pelvis	Middle-Yangshao	Pit	3.3
2011HLXH8(1)_21	Cervus	Tibia	Middle-Yangshao	Pit	4.1
2011HLXT0503H5/H14_30	Ursus	Humerus	Middle-Yangshao	Pit	7.8
2011HLXH8(8)_11	Avis	Tibia	Middle-Yangshao	Pit	7.2
2011T130/80(3)_5	Canis	Mandible	West Zhou	Layer	0.5
2011HLXT19H117	Canis	Maxilla	West Zhou (?)	Pit	2.2
2011T120/85(3)_16	Bos	Radius	West Zhou	Layer	2.4
2011HLXT120/85(3)_16	Bos	Mandible	West Zhou	Layer	6.8
2011HLXT125/80(4)_27	Bos	Metapodia	West Zhou (?)	Layer	6.1
2011HLXH116_8	Bos	Metapodia	West Zhou	Pit	9.4
2011HLXH106_10	Bos	Tibia	West Zhou	Pit	3.7
2011HLXH106_30	Bos	Mandible	West Zhou	Pit	3.5
