# Supplementary material for: Stable isotopes reveal intensive pig husbandry practices in the middle Yellow River region by the Yangshao period (7000–5000 BP)
Source: PLoS One. 2021 Oct 5;16(10):e0257524. doi: 10.1371/journal.pone.0257524 (PMC8491901; doi:10.1371/journal.pone.0257524)
Supplement: S2 Table — (XLSX) [file pone.0257524.s002.xlsx]

## Sheet: 工作表1
Burial Classes in the Xipo Cemetery*
Burial No.	Burial Area (m2)	Number of Burial Objects	Burial Value	Class
M27	16.9	9	48	1
M8	12.21	11	53.4	1
M17	12.42	12	43.2	1
M29	13.2	6	12	2
M16	8.37	6	12	2
M34	8.24	8	18.8	2
M18	8.09	11	22	2
M11	3.93	11	41.2	2
M31	?	15	31.4	2
M6	6.71	6	13.4	3
M30	6.38	9	19.4	3
M13	6.19	6	12	3
M14	5.76	9	18	3
M24	5.13	7	15.4	3
M9	2.18	2	6.8	3
M22	1.56	2	6.8	3
M19	1.08	4	8	3
M26	6.82	?	?	3
M3	5.56	12	?	3
M5	6.95	1	2	4
M12	5.93	0	0	4
M21	4.94	0	0	4
M10	4.86	0	0	4
M23	4.38	0	0	4
M33	4.03	0	0	4
M15	3.98	0	0	4
M4	3.63	0	0	4
M28	3.43	0	0	4
M20	3.29	0	0	4
M25	3.11	0	0	4
M7	3.03	0	0	4
M32	2.38	0	0	4
M2	2.09	0	0	4
M1	2.07	0	0	4
* This table is cited from Institute of Archaeology CASS, Henan Provincial Institute of Cultural Heritage and Archaeology. Lingbao Xipo Cemetery. Beijing: Cultural Relics Press; 2010. p.296 (in Chinese).
